# Supplementary material for: Cloning and characterization of the lignin biosynthesis genes NcCSE and NcHCT from Neolamarckia cadamba
Source: AMB Express. 2019 Sep 21;9:152. doi: 10.1186/s13568-019-0860-z (PMC6754823; doi:10.1186/s13568-019-0860-z)
Supplement: Supplementary file 1 — Additional file 1. Additional tables and figures. [file 13568_2019_860_MOESM1_ESM.zip]

Archive with 2 entries (2 files):
- Suppliment data.docx
- Table S6.xlsx
