# Supplementary material for: Cloning and characterization of the lignin biosynthesis genes NcCSE and NcHCT from Neolamarckia cadamba
Source: AMB Express. 2019 Sep 21;9:152. doi: 10.1186/s13568-019-0860-z (PMC6754823; doi:10.1186/s13568-019-0860-z)
Supplement: Supplementary file 1 — Additional file 1. Additional tables and figures. [file 13568_2019_860_MOESM1_ESM.zip › Table S6.xlsx]

## Sheet: Table S6
Table S6. The first 500 genes co-expression with CSE
NO.	Gene Name	Corrlation	NO.	Gene Name	Corrlation	NO.	Gene Name	Corrlation
1	CSE	1	168	AtGH9B5	0.0840891	335	AT1G20550	0.0737203
2	IRX9	0.123674	169	AT3G45870	0.0840745	336	PAM68	0.0736954
3	IRX15-L	0.123148	170	NARA5	0.0840631	337	LON2	0.0736206
4	AT5G67220	0.123148	171	STR8	0.0840523	338	AT5G55140	0.0736057
5	AT2G03200	0.119818	172	AT4G27435	0.0840404	339	AT1G23560	0.0735907
6	TKL-2	0.116978	173	METK3	0.0840226	340	MAP70.5	0.0735457
7	AT3G23090	0.11638	174	RH50	0.0839228	341	AT5G48800	0.0735155
8	TBL3	0.115283	175	AT4G02990	0.0838889	342	AT1G23460	0.0734548
9	AT2G40120	0.114119	176	AT5G18430	0.0836802	343	AT1G23470	0.0734548
10	PER64	0.113671	177	IQD10	0.0836196	344	ZFP1	0.0734459
11	AT1G72230	0.111528	178	LSH5	0.0831529	345	PHYLLO	0.0733844
12	AT5G40020	0.109945	179	ISPE	0.0831445	346	AT3G55140	0.0733828
13	RABA6A	0.109854	180	AT3G51140	0.0831204	347	SECE1	0.0733054
14	UEV1A	0.109108	181	TBL36	0.0830981	348	AT1G21060	0.0732297
15	ABIL3	0.108747	182	AT3G10970	0.0830755	349	PIP2-4	0.0730621
16	GXM3	0.107883	183	TRPA1	0.0830315	350	AT2G04850	0.0730422
17	CYTB5-B	0.10711	184	MYB60	0.0829153	351	BASS3	0.0729939
18	CTL2	0.10645	185	T21B14.22	0.082902	352	PCMP-H51	0.0729867
19	AT5G57830	0.106339	186	APY1	0.082897	353	RABD1	0.0729442
20	UGT71D2	0.105643	187	AT1G78040	0.0828836	354	PVA11	0.0729369
21	UGT71D1	0.105643	188	BGLU46	0.0828125	355	AT2G20760	0.0729157
22	RABE1A	0.10538	189	PAT	0.0827352	356	AT3G13700	0.0728797
23	IRX10	0.104454	190	AT2G01610	0.0827002	357	PRA1F4	0.0728797
24	GLP10	0.104169	191	CINV1	0.0826769	358	AT5G04710	0.0728641
25	ROPGAP5	0.104092	192	AT4G33500	0.0826059	359	ASHH1	0.072858
26	GUX2	0.103766	193	CKA2	0.0825797	360	PVA43	0.0728497
27	GAUT12	0.103442	194	AT5G06930	0.0825347	361	ATRAP	0.0728252
28	AT5G47635	0.103095	195	emb2458	0.0824659	362	AT3G18880	0.0728143
29	RABA2B	0.102996	196	FLA12	0.0824207	363	AT3G45160	0.0728126
30	GATL1	0.102852	197	EPF2	0.0823884	364	PFP-ALPHA2	0.0727613
31	AT1G70500	0.102696	198	UXS1	0.0823707	365	AT1G53800	0.0727556
32	RABE1C	0.102383	199	SRP19	0.0823545	366	CAX3	0.0726092
33	AT1G63220	0.102315	200	AT4G10390	0.0822999	367	SFH7	0.0725895
34	CAF2	0.102195	201	AT2G25910	0.0820981	368	TRN2	0.0725661
35	P58IPK	0.102134	202	TCP13	0.0819288	369	CAF1	0.0725577
36	FLA11	0.102134	203	ESM1	0.0819273	370	AT5G13260	0.0723908
37	OBGL	0.101757	204	AT4G26370	0.081829	371	AT5G14240	0.0723867
38	AT3G25290	0.101746	205	AT3G25130	0.0817943	372	SWI3C	0.0723583
39	YAB1	0.101205	206	EMB3004	0.0817763	373	ABCC2	0.0722105
40	EMB2247	0.101103	207	AT5G02760	0.0817072	374	AT5G60460	0.0720905
41	SCRM2	0.100851	208	ARAC2	0.0815657	375	AT1G16860	0.0720525
42	GPK1	0.10076	209	AT3G12955	0.081424	376	WHY1	0.0720414
43	CESA7	0.100647	210	IPK2B	0.0813774	377	BHLH62	0.0720413
44	AT3G63510	0.100166	211	AT3G29185	0.0812043	378	AT4G33810	0.0719666
45	RIC2	0.100069	212	PPA4	0.0811402	379	AT1G36320	0.0719574
46	AT5G60720	0.0997977	213	AT3G62730	0.0808563	380	TUBB6	0.0719317
47	AT4G17810	0.0997638	214	AT2G04360	0.0808181	381	AT1G03440	0.0718598
48	AT3G20270	0.0997224	215	AT1G79420	0.0806109	382	AT5G24750	0.0718388
49	YAB3	0.0996084	216	LAC12	0.080517	383	KOR	0.0718128
50	COBL4	0.0994083	217	AT3G55420	0.0804416	384	PUB3	0.0717726
51	AT4G23885	0.0989974	218	AAP19-1	0.080421	385	AT5G42350	0.071708
52	ndhS	0.0989974	219	GAE5	0.0802762	386	AT5G42360	0.071708
53	AT2G31390	0.0988848	220	BGLU7	0.0802633	387	AT1G76250	0.0716434
54	AT1G26690	0.0987959	221	AT3G14360	0.0802587	388	AT5G55550	0.0715482
55	EMB2369	0.0983164	222	AT5G15780	0.0800218	389	CW14	0.0715017
56	AT3G13910	0.0982705	223	FEI2	0.0798224	390	AT2G22425	0.071491
57	IRX12	0.0982566	224	AT1G14270	0.0797281	391	TIG	0.0714027
58	RALFL32	0.0981549	225	AT3G56140	0.0796513	392	CP12-3	0.0713392
59	AT1G79620	0.0977858	226	AtMYB103	0.0796433	393	BHLH57	0.0713167
60	AT2G26230	0.0976097	227	SPS4	0.0796324	394	AT1G62030	0.0713057
61	TCP5	0.0973776	228	UBC13	0.0795323	395	DHS2	0.0712094
62	MAP65-8	0.0973463	229	AT3G27960	0.0794874	396	AT3G04780	0.0711545
63	AT3G54040	0.0973366	230	RALF1	0.079478	397	AATL1	0.0711512
64	UGD3	0.0973014	231	TFCA	0.0794641	398	GIS	0.071034
65	CESA8	0.0970858	232	QRT3	0.0794454	399	ATSRS	0.0709733
66	SAM2	0.0968229	233	AT5G14260	0.0793818	400	PCMP-H61	0.070963
67	ZDS1	0.0967255	234	MP3	0.0793332	401	AT5G54855	0.070909
68	AT5G42570	0.0966096	235	AT2G24945	0.0793332	402	42616	0.070795
69	PTAC3	0.0964126	236	AT5G36290	0.0792071	403	CCOAOMT1	0.0707854
70	LAC10	0.0952596	237	AT2G41610	0.0791489	404	AT5G46420	0.0707833
71	AT5G38510	0.095079	238	HVA22E	0.0790628	405	ABCC2	0.0707593
72	BHLH71	0.094873	239	AtbZIP6	0.078938	406	AT2G10560	0.0706974
73	AT5G16450	0.0946182	240	CSLG3	0.0787014	407	AT5G04860	0.0706974
74	GUX1	0.0944889	241	FPP7	0.0785691	408	AT5G45020	0.0706608
75	AT3G56230	0.0943339	242	DOT3	0.0784728	409	ACP2	0.0706532
76	AT4G17486	0.0941214	243	AT4G25150	0.078407	410	ACP3	0.0706532
77	ATCFM2	0.0939827	244	AT4G31340	0.0783976	411	TGD1	0.0706281
78	AT1G06090	0.0939305	245	EMS1	0.07836	412	AT1G22410	0.0706186
79	AT1G06120	0.0939305	246	AT5G46115	0.0782626	413	AT3G03070	0.0706024
80	OFP16	0.093856	247	TCX3	0.0780925	414	AT5G26330	0.0705558
81	IRX14	0.0938446	248	CYP86C2	0.0780142	415	IDD6	0.0705415
82	AT1G68780	0.0937204	249	RTNLB12	0.0779132	416	P1	0.0705392
83	CAD7	0.0937092	250	AT1G78180	0.0779051	417	AT5G13950	0.0705138
84	MRH1	0.0935649	251	UGD2	0.0779042	418	APE1	0.0704948
85	GDH2	0.0933204	252	PRA1B4	0.0778365	419	AT4G35980	0.0704423
86	AT5G14510	0.0930934	253	AT1G06550	0.0777907	420	PTAC2	0.070441
87	VSR6	0.0930752	254	LAC5	0.0777669	421	B''DELTA	0.0704401
88	B3GALT6	0.0929635	255	PRS2	0.0777313	422	CML13	0.0703217
89	AT1G24030	0.0928478	256	PRS1	0.0777313	423	AT5G02940	0.0702378
90	AT1G01320	0.0927835	257	AT4G21620	0.077609	424	CPN60B4	0.0701384
91	AGP13	0.0926452	258	NGA2	0.0775817	425	UXS4	0.0701027
92	CRRSP2	0.0924719	259	CRK22	0.0775164	426	UXS2	0.0701027
93	AT3G16660	0.0924454	260	AT1G62790	0.0775104	427	PIRL4	0.0700834
94	AT5G63040	0.0923207	261	GCP1	0.0774803	428	SBT4.14	0.0698755
95	RSH1	0.0921865	262	AT5G61340	0.0774389	429	CYP90D1	0.0698635
96	AT2G44300	0.0920373	263	ATCFM3B	0.077413	430	ATMYB16	0.0697204
97	PAP9	0.0919504	264	NAC012	0.0773532	431	GPAT3	0.0697195
98	MPK15	0.0917088	265	DJ1D	0.0773198	432	AT3G45210	0.069698
99	NPC3	0.0915673	266	MSRB6	0.077283	433	AT1G79510	0.0696125
100	NAC073	0.0915312	267	CHR23	0.0772257	434	AT5G07960	0.0696093
101	ATARFA1F	0.0909584	268	EXL7	0.0771601	435	GUN1	0.0695909
102	CAN1	0.0909266	269	AT1G52720	0.0771341	436	AT5G42310	0.069561
103	AT1G03820	0.0907936	270	ISPG	0.0770717	437	P4H2	0.0695359
104	AT2G31930	0.0907047	271	RPL1	0.077018	438	EMB2076	0.0694661
105	IRX15	0.0905654	272	ARC6	0.0768847	439	AT5G65530	0.0694203
106	AT1G54820	0.0900128	273	ARAC10	0.0768255	440	PSP	0.0694081
107	STR16	0.0900118	274	AAP19-2	0.0768198	441	AT5G27560	0.069343
108	MYB46	0.0899181	275	AT3G05600	0.0768029	442	AT1G02150	0.0693422
109	AT1G24600	0.0899116	276	AT2G23390	0.0767513	443	AT4G36530	0.0692987
110	AT1G24610	0.0899116	277	CITRX	0.0766768	444	HIC	0.0692391
111	AT3G42950	0.0898616	278	STR11	0.076664	445	KCS14	0.0692391
112	AT2G29280	0.0895735	279	PDE149	0.0764905	446	AT5G08650	0.0691904
113	AT2G29290	0.0895735	280	EMB2654	0.076467	447	DSEL	0.0691761
114	COPT2	0.0894541	281	MCC1	0.0764175	448	AT1G63290	0.06914
115	AT4G26220	0.0894353	282	FPGS2	0.0763845	449	AT1G23205	0.0691201
116	AT1G33811	0.0893828	283	ABC4	0.0763814	450	AAA1	0.0691186
117	EPFL9	0.0893452	284	AT5G02440	0.0762951	451	AT1G06890	0.0691151
118	P4H1	0.0890438	285	DEGP5	0.0762761	452	AT3G56060	0.0691104
119	AMC9	0.0889673	286	SFH9	0.0761423	453	AT1G69080	0.0691103
120	UXS6	0.0888002	287	AT2G39690	0.0760689	454	NDF5	0.0690909
121	AT2G20650	0.0887971	288	LCAT3	0.0760673	455	ATL68	0.068999
122	AT1G23130	0.0887923	289	ATL54	0.0760288	456	CCR4-3	0.0689908
123	VAMP721	0.0887156	290	AtRLP31	0.0759875	457	AT2G30170	0.0689386
124	AT2G42310	0.0886953	291	AT3G13180	0.0759324	458	AT1G77710	0.0689096
125	AT3G21190	0.0886141	292	PAA1	0.0758394	459	AT2G40480	0.0688949
126	AT2G28870	0.0885855	293	AT3G12685	0.0758213	460	AT5G11480	0.0688702
127	AT3G58600	0.0885496	294	LIGB	0.0757853	461	AT5G05960	0.0688388
128	TON1A	0.0883889	295	AT3G05730	0.0757153	462	PNP1	0.0688377
129	TON1B	0.0883889	296	IPT9	0.0756933	463	AT1G29120	0.0688295
130	AT1G30300	0.0883331	297	UGT76E11	0.0754712	464	CDS5	0.0687957
131	AT1G54790	0.0882281	298	AT1G20390	0.0754684	465	AT3G60080	0.0687842
132	AT4G18580	0.0880715	299	SCY1	0.075405	466	CYP18-2	0.0687611
133	S1FA2	0.0878243	300	RNS3	0.0753765	467	ROPGEF4	0.0686966
134	AT2G47670	0.0877113	301	GATA12	0.075299	468	PAH1	0.06862
135	AT5G24760	0.0876323	302	AT1G33700	0.0752112	469	VHA-E1	0.068591
136	RABH1B	0.08761	303	ZFP8	0.0752073	470	GATB	0.0685608
137	AT1G19170	0.087512	304	CYP23	0.0752016	471	BPG2	0.0685575
138	KNAT1	0.0873901	305	PME17	0.075104	472	ZCF61	0.0685319
139	NAC010	0.0873842	306	AT1G28390	0.0750819	473	EMB2769	0.0684961
140	CBL3	0.0873114	307	ATSOFL1	0.0750604	474	AT3G08740	0.0684483
141	AT3G02930	0.0871108	308	ILL1	0.0750181	475	MYB7	0.0684344
142	TCP2	0.0869753	309	ILL2	0.0750181	476	RNE	0.0684292
143	AT5G01970	0.0869535	310	AT3G49140	0.0749667	477	AT5G49770	0.0684139
144	YAB5	0.0868122	311	AT1G71810	0.0749411	478	LAC2	0.0683888
145	CRK21	0.0868113	312	AT1G75590	0.0748513	479	ABCG13	0.0683878
146	AT3G02360	0.0867144	313	AT5G33370	0.0747539	480	KNAT6	0.0683708
147	PRFB1	0.0862454	314	AT5G61040	0.0747226	481	AT3G06035	0.068301
148	THI2.2	0.0859748	315	AT4G36390	0.0746315	482	AT5G35730	0.0682815
149	AT1G79600	0.085787	316	AHB2	0.0745721	483	SFGH	0.0682636
150	TRX1	0.0857009	317	AT5G08400	0.0744926	484	SECA1	0.0682421
151	AT4G23940	0.0856997	318	AT3G27200	0.0744784	485	SAT5	0.0682406
152	MRL1	0.0856575	319	AT4G33100	0.0743673	486	AT4G28025	0.0681671
153	AT4G08160	0.0855346	320	TCP10	0.0741841	487	IRX10L	0.0681652
154	AT5G43870	0.0854681	321	AT4G28780	0.0741419	488	AT4G33760	0.0681451
155	AT3G16670	0.0854667	322	AT1G07020	0.0740946	489	AT5G62930	0.0681445
156	SPCH	0.0852935	323	AT1G80170	0.0740527	490	AT1G09440	0.0681332
157	AT1G66100	0.0852245	324	AT3G59780	0.074018	491	UEV1B	0.0680932
158	AT3G01490	0.0851868	325	AT3G27180	0.0740015	492	AT5G60980	0.0680815
159	IREG3	0.0851187	326	AT5G57170	0.0739753	493	AT1G64430	0.0680346
160	GXM1	0.0850632	327	LBD15	0.0739753	494	AT3G01890	0.0680216
161	CESA4	0.0849602	328	TFCB	0.0739604	495	EXO70A1	0.0680209
162	TMM	0.0849035	329	ZDS1	0.0739403	496	AT4	0.0680209
163	AT1G07120	0.0844571	330	DRT102	0.0739403	497	XK-1	0.0680091
164	SBT1.2	0.0843951	331	ATB2	0.0738944	498	AT3G44280	0.0679816
165	RABA4B	0.0843002	332	CPK30	0.0737886	499	AT4G37820	0.0679797
166	AT1G69510	0.0841549	333	AT4G39320	0.0737576	500	UXS3	0.0678532
167	AT3G07570	0.0841491	334	HPT1	0.073752
